# Supplementary material for: Post-market safety profile and suicide risk signals of vortioxetine: a real-world pharmacovigilance study
Source: Front Pharmacol. 2026 Apr 15;17:1772885. doi: 10.3389/fphar.2026.1772885 (PMC13124986; doi:10.3389/fphar.2026.1772885)
Supplement: Supplementary file 1 [file DataSheet1.xlsx]

## Sheet: Table S1
Table S1 A two-by two contingency table and detailed formulas for disproportionality analysis
	Vortioxetine-related AEs	Other AEs	Total
Vortioxetine	a	b	a + b
Other drugs	c	d	c + d
Total	a + c	b + d	a + b + c + d
a: the number of reports that contain both the vortioxetine and vortioxetine-related AEs; b: the number of reports that contain the vortioxetine with other AEs; c: the number of reports that contain the vortioxetine related AEs related to other drugs; d: the number of reports that contain other drugs and other adverse events.

## Sheet: Table S2 
Table S2 Overview of the algorithms used for disproportionality analysis
Algorithms	Equation	Criteria
ROR		Lower limit of 95% CI > 1, N ≥ 3
PRR		PRR > 2; c2 ≥ 4; N ≥ 3
BCPNN		IC025 > 0
MGPS		EBGM05 > 2
95% CI: 95% confidence interval; N: the number of reports; c2: chi-squared; ROR: reporting odds ratio; PRR: proportional reporting ratio; BCPNN: bayesian confidence propagation neutral network; MGPS: multi-item gamma poisson shrinker; IC: information component; IC025: the lower limit of the 95% CI, of the IC; E(IC): the IC, expectations; V (IC): the variance of IC; EBGM: empirical bayesian geomet…

## Sheet: Table S3
Table S3 The top 100 positive signal strength of AE reports for vortioxetine at the PT levels in the FAERS database
SOC	PT	n	ROR(95%Cl)	PRR(chi-square)	EBGM(EBGM05)	IC(IC025)
gastrointestinal disorders	nausea	2040	5.07 ( 4.85 - 5.3 )	4.83 ( 6248.88 )	4.82 ( 4.6 )	2.27 ( 2.2 )
psychiatric disorders	suicidal ideation	847	19.87 ( 18.55 - 21.29 )	19.41 ( 14595.96 )	19.15 ( 17.87 )	4.26 ( 4.13 )
psychiatric disorders	anxiety	783	5.28 ( 4.91 - 5.66 )	5.18 ( 2641.48 )	5.16 ( 4.81 )	2.37 ( 2.26 )
gastrointestinal disorders	vomiting	773	3.2 ( 2.98 - 3.44 )	3.15 ( 1141.57 )	3.15 ( 2.93 )	1.65 ( 1.55 )
skin and subcutaneous tissue disorders	pruritus	762	3.57 ( 3.32 - 3.83 )	3.51 ( 1372 )	3.5 ( 3.26 )	1.81 ( 1.7 )
general disorders and administration site conditions	feeling abnormal	609	4.63 ( 4.28 - 5.02 )	4.57 ( 1699.36 )	4.56 ( 4.21 )	2.19 ( 2.06 )
psychiatric disorders	insomnia	584	4.19 ( 3.86 - 4.55 )	4.13 ( 1389.4 )	4.13 ( 3.8 )	2.04 ( 1.92 )
general disorders and administration site conditions	no adverse event	518	4.82 ( 4.42 - 5.26 )	4.76 ( 1538.98 )	4.75 ( 4.35 )	2.25 ( 2.11 )
general disorders and administration site conditions	asthenia	490	2.43 ( 2.23 - 2.66 )	2.41 ( 407.06 )	2.41 ( 2.2 )	1.27 ( 1.13 )
investigations	weight increased	469	3.98 ( 3.63 - 4.36 )	3.94 ( 1028.65 )	3.93 ( 3.59 )	1.97 ( 1.83 )
psychiatric disorders	irritability	437	14.54 ( 13.22 - 15.98 )	14.36 ( 5380.43 )	14.22 ( 12.93 )	3.83 ( 3.65 )
nervous system disorders	disturbance in attention	409	14.57 ( 13.21 - 16.07 )	14.4 ( 5051.74 )	14.26 ( 12.93 )	3.83 ( 3.64 )
psychiatric disorders	anger	400	24.74 ( 22.4 - 27.33 )	24.47 ( 8845.32 )	24.04 ( 21.77 )	4.59 ( 4.36 )
psychiatric disorders	depression	374	3.33 ( 3.01 - 3.69 )	3.31 ( 601.76 )	3.3 ( 2.98 )	1.72 ( 1.56 )
gastrointestinal disorders	constipation	314	2.62 ( 2.34 - 2.93 )	2.61 ( 311.01 )	2.6 ( 2.33 )	1.38 ( 1.21 )
psychiatric disorders	apathy	292	38.99 ( 34.69 - 43.83 )	38.67 ( 10416.24 )	37.61 ( 33.46 )	5.23 ( 4.89 )
psychiatric disorders	agitation	263	7.55 ( 6.69 - 8.53 )	7.5 ( 1475.24 )	7.47 ( 6.61 )	2.9 ( 2.69 )
skin and subcutaneous tissue disorders	hyperhidrosis	239	3.6 ( 3.17 - 4.09 )	3.59 ( 445.27 )	3.58 ( 3.15 )	1.84 ( 1.64 )
nervous system disorders	hypersomnia	223	14.54 ( 12.74 - 16.6 )	14.45 ( 2763.55 )	14.31 ( 12.53 )	3.84 ( 3.56 )
psychiatric disorders	mood swings	220	14.09 ( 12.33 - 16.09 )	14 ( 2629.74 )	13.87 ( 12.14 )	3.79 ( 3.52 )
psychiatric disorders	libido decreased	204	33.4 ( 29.06 - 38.4 )	33.21 ( 6219.59 )	32.43 ( 28.21 )	5.02 ( 4.61 )
psychiatric disorders	suicide attempt	204	7.05 ( 6.14 - 8.09 )	7.02 ( 1047.54 )	6.98 ( 6.08 )	2.8 ( 2.56 )
psychiatric disorders	completed suicide	185	4.73 ( 4.09 - 5.46 )	4.71 ( 538.6 )	4.69 ( 4.06 )	2.23 ( 1.99 )
eye disorders	vision blurred	175	2.47 ( 2.13 - 2.87 )	2.47 ( 152.73 )	2.46 ( 2.12 )	1.3 ( 1.07 )
psychiatric disorders	feeling guilty	171	271.68 ( 230.43 - 320.33 )	270.34 ( 38156.92 )	224.96 ( 190.8 )	7.81 ( 6.37 )
metabolism and nutrition disorders	hyperphagia	164	90.63 ( 77.34 - 106.19 )	90.2 ( 13551.44 )	84.55 ( 72.16 )	6.4 ( 5.58 )
nervous system disorders	serotonin syndrome	143	14.47 ( 12.27 - 17.07 )	14.41 ( 1766.34 )	14.27 ( 12.1 )	3.83 ( 3.47 )
reproductive system and breast disorders	sexual dysfunction	137	22.48 ( 18.98 - 26.62 )	22.39 ( 2753.98 )	22.04 ( 18.61 )	4.46 ( 4.01 )
general disorders and administration site conditions	crying	134	7.56 ( 6.38 - 8.97 )	7.54 ( 755.93 )	7.5 ( 6.33 )	2.91 ( 2.59 )
gastrointestinal disorders	dry mouth	133	3.11 ( 2.63 - 3.69 )	3.11 ( 189.73 )	3.1 ( 2.62 )	1.63 ( 1.36 )
psychiatric disorders	mania	132	17.57 ( 14.79 - 20.87 )	17.51 ( 2028.19 )	17.29 ( 14.56 )	4.11 ( 3.69 )
injury, poisoning and procedural complications	contusion	131	2.45 ( 2.06 - 2.91 )	2.45 ( 111.9 )	2.44 ( 2.06 )	1.29 ( 1.02 )
psychiatric disorders	depressed mood	121	4.07 ( 3.41 - 4.87 )	4.06 ( 278.91 )	4.05 ( 3.39 )	2.02 ( 1.72 )
psychiatric disorders	nightmare	119	6.92 ( 5.78 - 8.29 )	6.9 ( 598.08 )	6.87 ( 5.74 )	2.78 ( 2.45 )
psychiatric disorders	abnormal dreams	117	10.26 ( 8.55 - 12.31 )	10.23 ( 967.14 )	10.16 ( 8.47 )	3.34 ( 2.97 )
injury, poisoning and procedural complications	intentional overdose	112	3.2 ( 2.66 - 3.85 )	3.19 ( 168.57 )	3.19 ( 2.65 )	1.67 ( 1.37 )
psychiatric disorders	aggression	109	4.89 ( 4.05 - 5.91 )	4.88 ( 335.47 )	4.87 ( 4.03 )	2.28 ( 1.96 )
psychiatric disorders	panic attack	103	5.65 ( 4.65 - 6.85 )	5.63 ( 390.93 )	5.61 ( 4.62 )	2.49 ( 2.14 )
reproductive system and breast disorders	erectile dysfunction	95	7.59 ( 6.2 - 9.29 )	7.57 ( 538.96 )	7.53 ( 6.16 )	2.91 ( 2.52 )
metabolism and nutrition disorders	hyponatraemia	87	3.01 ( 2.44 - 3.72 )	3.01 ( 116.47 )	3 ( 2.43 )	1.59 ( 1.25 )
psychiatric disorders	eating disorder	85	7.14 ( 5.77 - 8.84 )	7.13 ( 445.37 )	7.09 ( 5.73 )	2.83 ( 2.42 )
ear and labyrinth disorders	tinnitus	79	3.23 ( 2.59 - 4.02 )	3.22 ( 120.73 )	3.21 ( 2.58 )	1.68 ( 1.32 )
injury, poisoning and procedural complications	product prescribing error	76	2.86 ( 2.28 - 3.58 )	2.85 ( 91.43 )	2.85 ( 2.28 )	1.51 ( 1.15 )
general disorders and administration site conditions	withdrawal syndrome	73	2.99 ( 2.38 - 3.77 )	2.99 ( 96.43 )	2.98 ( 2.37 )	1.58 ( 1.2 )
injury, poisoning and procedural complications	product administered to patient of inappropriate age	73	8.21 ( 6.52 - 10.34 )	8.19 ( 458.34 )	8.15 ( 6.47 )	3.03 ( 2.56 )
psychiatric disorders	restlessness	72	3.85 ( 3.06 - 4.86 )	3.85 ( 151.26 )	3.84 ( 3.04 )	1.94 ( 1.55 )
nervous system disorders	akathisia	72	11.42 ( 9.05 - 14.4 )	11.39 ( 677.09 )	11.31 ( 8.96 )	3.5 ( 2.97 )
injury, poisoning and procedural complications	prescribed overdose	70	6.13 ( 4.85 - 7.76 )	6.12 ( 298.86 )	6.1 ( 4.82 )	2.61 ( 2.17 )
renal and urinary disorders	urinary retention	64	3.65 ( 2.85 - 4.66 )	3.64 ( 122.38 )	3.63 ( 2.84 )	1.86 ( 1.45 )
pregnancy, puerperium and perinatal conditions	pregnancy	63	8.23 ( 6.42 - 10.54 )	8.21 ( 396.75 )	8.17 ( 6.38 )	3.03 ( 2.51 )
investigations	electrocardiogram qt prolonged	63	3.16 ( 2.47 - 4.05 )	3.16 ( 92.62 )	3.15 ( 2.46 )	1.66 ( 1.25 )
general disorders and administration site conditions	feeling jittery	58	6.22 ( 4.8 - 8.05 )	6.21 ( 252.25 )	6.18 ( 4.78 )	2.63 ( 2.13 )
psychiatric disorders	intentional self-injury	54	4.31 ( 3.3 - 5.63 )	4.3 ( 136.58 )	4.29 ( 3.29 )	2.1 ( 1.63 )
nervous system disorders	mental impairment	53	4.14 ( 3.16 - 5.42 )	4.13 ( 125.43 )	4.12 ( 3.15 )	2.04 ( 1.57 )
endocrine disorders	inappropriate antidiuretic hormone secretion	51	10.33 ( 7.84 - 13.61 )	10.32 ( 426.03 )	10.25 ( 7.78 )	3.36 ( 2.72 )
musculoskeletal and connective tissue disorders	muscle twitching	49	4.17 ( 3.15 - 5.53 )	4.17 ( 117.75 )	4.16 ( 3.14 )	2.06 ( 1.56 )
nervous system disorders	restless legs syndrome	49	5.14 ( 3.88 - 6.81 )	5.14 ( 162.7 )	5.12 ( 3.87 )	2.36 ( 1.83 )
general disorders and administration site conditions	energy increased	48	14.81 ( 11.14 - 19.69 )	14.79 ( 610.68 )	14.64 ( 11.02 )	3.87 ( 3.1 )
psychiatric disorders	hallucination, auditory	48	6.11 ( 4.6 - 8.11 )	6.1 ( 203.77 )	6.08 ( 4.58 )	2.6 ( 2.05 )
social circumstances	alcohol use	45	46 ( 34.17 - 61.93 )	45.94 ( 1912.5 )	44.44 ( 33.01 )	5.47 ( 4.08 )
nervous system disorders	psychomotor hyperactivity	44	5.36 ( 3.99 - 7.21 )	5.36 ( 155.43 )	5.34 ( 3.97 )	2.42 ( 1.85 )
psychiatric disorders	bruxism	43	15.47 ( 11.45 - 20.91 )	15.46 ( 574.81 )	15.29 ( 11.32 )	3.93 ( 3.09 )
psychiatric disorders	psychotic disorder	43	3.11 ( 2.31 - 4.2 )	3.11 ( 61.37 )	3.1 ( 2.3 )	1.63 ( 1.13 )
nervous system disorders	sedation	42	3.1 ( 2.29 - 4.2 )	3.1 ( 59.69 )	3.1 ( 2.29 )	1.63 ( 1.12 )
psychiatric disorders	hallucination, visual	42	4.04 ( 2.98 - 5.47 )	4.04 ( 95.65 )	4.03 ( 2.97 )	2.01 ( 1.47 )
gastrointestinal disorders	retching	41	3.63 ( 2.67 - 4.94 )	3.63 ( 77.98 )	3.62 ( 2.67 )	1.86 ( 1.32 )
psychiatric disorders	anhedonia	40	2.87 ( 2.1 - 3.91 )	2.87 ( 48.48 )	2.86 ( 2.1 )	1.52 ( 1 )
psychiatric disorders	thinking abnormal	37	4.14 ( 3 - 5.72 )	4.14 ( 87.82 )	4.13 ( 2.99 )	2.05 ( 1.46 )
psychiatric disorders	anorgasmia	36	26.18 ( 18.82 - 36.41 )	26.15 ( 854.03 )	25.67 ( 18.45 )	4.68 ( 3.47 )
metabolism and nutrition disorders	increased appetite	35	3.76 ( 2.7 - 5.25 )	3.76 ( 70.79 )	3.75 ( 2.69 )	1.91 ( 1.32 )
nervous system disorders	tardive dyskinesia	35	5.5 ( 3.94 - 7.66 )	5.49 ( 128.1 )	5.47 ( 3.93 )	2.45 ( 1.8 )
psychiatric disorders	negative thoughts	33	19.98 ( 14.16 - 28.18 )	19.96 ( 585.61 )	19.68 ( 13.95 )	4.3 ( 3.17 )
psychiatric disorders	tachyphrenia	32	17.73 ( 12.51 - 25.14 )	17.72 ( 498.16 )	17.5 ( 12.34 )	4.13 ( 3.04 )
psychiatric disorders	hypomania	31	17.31 ( 12.14 - 24.67 )	17.29 ( 469.8 )	17.08 ( 11.99 )	4.09 ( 2.99 )
psychiatric disorders	homicidal ideation	30	22.33 ( 15.56 - 32.04 )	22.31 ( 600.71 )	21.96 ( 15.31 )	4.46 ( 3.19 )
musculoskeletal and connective tissue disorders	muscle tightness	29	3.35 ( 2.33 - 4.83 )	3.35 ( 47.77 )	3.35 ( 2.32 )	1.74 ( 1.11 )
psychiatric disorders	loss of libido	28	5.55 ( 3.83 - 8.05 )	5.55 ( 104 )	5.53 ( 3.81 )	2.47 ( 1.72 )
psychiatric disorders	suicidal behaviour	28	13.57 ( 9.35 - 19.69 )	13.56 ( 322.38 )	13.43 ( 9.25 )	3.75 ( 2.69 )
psychiatric disorders	self-injurious ideation	28	14.57 ( 10.04 - 21.15 )	14.56 ( 349.8 )	14.41 ( 9.93 )	3.85 ( 2.76 )
psychiatric disorders	delusion	26	3.33 ( 2.27 - 4.9 )	3.33 ( 42.34 )	3.33 ( 2.26 )	1.73 ( 1.06 )
psychiatric disorders	bipolar disorder	25	5.04 ( 3.4 - 7.47 )	5.04 ( 80.64 )	5.02 ( 3.39 )	2.33 ( 1.55 )
psychiatric disorders	personality change	25	5.72 ( 3.86 - 8.48 )	5.72 ( 96.91 )	5.7 ( 3.85 )	2.51 ( 1.7 )
psychiatric disorders	paranoia	24	3.06 ( 2.05 - 4.57 )	3.06 ( 33.17 )	3.05 ( 2.05 )	1.61 ( 0.92 )
general disorders and administration site conditions	hunger	23	3.59 ( 2.38 - 5.4 )	3.58 ( 42.74 )	3.58 ( 2.38 )	1.84 ( 1.1 )
immune system disorders	reaction to excipient	23	8.83 ( 5.86 - 13.31 )	8.82 ( 158.52 )	8.77 ( 5.82 )	3.13 ( 2.14 )
psychiatric disorders	social avoidant behaviour	23	8.28 ( 5.49 - 12.47 )	8.27 ( 146.14 )	8.23 ( 5.46 )	3.04 ( 2.07 )
psychiatric disorders	feeling of despair	22	8.88 ( 5.84 - 13.51 )	8.88 ( 152.76 )	8.82 ( 5.8 )	3.14 ( 2.11 )
psychiatric disorders	feelings of worthlessness	22	31.45 ( 20.6 - 48 )	31.43 ( 633.24 )	30.73 ( 20.13 )	4.94 ( 3.13 )
psychiatric disorders	abulia	20	37.61 ( 24.11 - 58.66 )	37.59 ( 692.75 )	36.58 ( 23.45 )	5.19 ( 3.12 )
psychiatric disorders	decreased interest	20	5.87 ( 3.78 - 9.11 )	5.87 ( 80.42 )	5.85 ( 3.77 )	2.55 ( 1.62 )
psychiatric disorders	dissociation	18	4.71 ( 2.96 - 7.48 )	4.71 ( 52.38 )	4.69 ( 2.95 )	2.23 ( 1.31 )
psychiatric disorders	depressive symptom	18	9.39 ( 5.91 - 14.93 )	9.39 ( 133.92 )	9.33 ( 5.87 )	3.22 ( 2.03 )
investigations	drug screen false positive	18	14.94 ( 9.39 - 23.78 )	14.94 ( 231.48 )	14.78 ( 9.29 )	3.89 ( 2.43 )
psychiatric disorders	major depression	17	4.56 ( 2.83 - 7.34 )	4.55 ( 47 )	4.54 ( 2.82 )	2.18 ( 1.24 )
investigations	drug screen positive	17	5.4 ( 3.35 - 8.7 )	5.4 ( 60.7 )	5.38 ( 3.34 )	2.43 ( 1.43 )
injury, poisoning and procedural complications	product name confusion	17	23.57 ( 14.59 - 38.07 )	23.55 ( 360.79 )	23.16 ( 14.34 )	4.53 ( 2.69 )
gastrointestinal disorders	vomiting projectile	16	10.87 ( 6.65 - 17.79 )	10.87 ( 142.24 )	10.79 ( 6.6 )	3.43 ( 2.07 )
nervous system disorders	parosmia	15	3.91 ( 2.35 - 6.49 )	3.91 ( 32.33 )	3.9 ( 2.35 )	1.96 ( 1 )
psychiatric disorders	tic	15	5.92 ( 3.57 - 9.84 )	5.92 ( 61.06 )	5.9 ( 3.55 )	2.56 ( 1.45 )
endocrine disorders	hyperprolactinaemia	15	3.62 ( 2.18 - 6 )	3.62 ( 28.31 )	3.61 ( 2.17 )	1.85 ( 0.91 )

## Sheet: Table S4
Table S4. Distribution of suicide-related reports for vortioxetine by age group
Characteristic	Non-suicidal related reports	Suicide-related reports	Total reports	χ²	P
Age (years)				45.02	0
≤24	1451	141	1592
25-64	3633	538	4171
65-85	965	75	1040
>85	86	2	88
